# Supplementary material for: Exploring α-Lipoic Acid Based Thermoplastic Silicone Adhesive: Towards Sustainable and Green Recycling
Source: Polymers (Basel). 2024 Nov 22;16(23):3254. doi: 10.3390/polym16233254 (PMC11644813; doi:10.3390/polym16233254)
Supplement: Supplementary file 1 [file polymers-16-03254-s001.zip]

Archive with 1 entries (1 files):
- polymers-3269767-supplementary.pdf
